# Supplementary material for: Polyacrylonitrile Passivation for Enhancing the Optoelectronic Switching Performance of Halide Perovskite Memristor for Image Boolean Logic Applications
Source: Nanomaterials (Basel). 2023 Jul 26;13(15):2174. doi: 10.3390/nano13152174 (PMC10421001; doi:10.3390/nano13152174)
Supplement: Supplementary file 1 [file nanomaterials-13-02174-s001.zip]

Archive with 1 entries (1 files):
- nanomaterials-2502395-supplementary.pdf
